# Supplementary material for: UniClo: scarless hierarchical DNA assembly without sequence constraint
Source: Nucleic Acids Res. 2025 Jun 23;53(12):gkaf548. doi: 10.1093/nar/gkaf548 (PMC12205989; doi:10.1093/nar/gkaf548)
Supplement: gkaf548_Supplemental_Files [file gkaf548_supplemental_files.zip]

Archive with 3 entries (3 files):
- Supplementary File S1 POC1431 sequences from five colonies.docx
- Supplementary File S2 Nanopore Sequencing.zip
- Supplementary revised.pdf
